# Supplementary material for: Local actin nucleation tunes centrosomal microtubule nucleation during passage through mitosis
Source: EMBO J. 2019 Apr 23;38(11):e99843. doi: 10.15252/embj.201899843 (PMC6545563; doi:10.15252/embj.201899843)
Supplement: Supplementary file 4 — Movie EV3 [file EMBJ-38-e99843-s004.zip]

Archive with 5 entries (4 files):
- Movie_EV3.docx
- Movie_EV3.avi
- __MACOSX/
- __MACOSX/._Movie_EV3.avi
- __MACOSX/._Movie_EV3.docx
